# Supplementary material for: Postnatal development in a marsupial model, the fat-tailed dunnart (Sminthopsis crassicaudata; Dasyuromorphia: Dasyuridae)
Source: Commun Biol. 2021 Sep 2;4:1028. doi: 10.1038/s42003-021-02506-2 (PMC8413461; doi:10.1038/s42003-021-02506-2)
Supplement: Supplementary file 10 — Supplementary Data 1 [file 42003_2021_2506_MOESM10_ESM.xlsx]

## Sheet: Sheet1
Specimen ID	Date of Birth	Specimen collection date	Maternal animal ID	Paternal animal ID	Age (day post-partum)	Sex	Sex determination method	Weight (g)	Crown-Rump Length (mm)	Head length (mm)	Preservation	Storage	Iodine Staining	Scan date	Facility	Scanner	Scanning details	Scan time	X-ray energy	Resolution (µm)	Notes
Fb63.4	2018-03-16	2018-03-16	Fb63		0	M	Presence of Sry	0.0184			4% PFA for 3 weeks at 4C	70% EtOH at 4°C	stained with 1% iodide for 24 hours then placed in 70% EtOH for 3 days to leech excess stain	2018-04-26	Melbourne TrACEES Platform, Victoria, Austalia	Phoenix Nanotom m (GE Sensing & Inspection Technologies GmbH)	Diamond target and 1199 2D x-ray projections through a 360 degree rotation of specimens	30 mins	40 kV and 350µA	7.778
Fb63.3	2018-03-16	2018-03-16	Fb63		0		unable to sex	0.0161	4.44	2.39	4% PFA for 3 weeks at 4C	70% EtOH at 4°C	Unstained	2018-10-29	Melbourne TrACEES Platform, Victoria, Austalia	Phoenix Nanotom m (GE Sensing & Inspection Technologies GmbH)	Diamond target and 1199 2D x-ray projections through a 360 degree rotation of specimens	20 mins	30 kV and 300µA	2.845
Fb63.1	2018-03-16	2018-03-16	Fb63		0	M	Presence of Sry	0.016	4.22	2.31	4% PFA for 3 weeks at 4C	70% EtOH at 4°C	Unstained	10 Jul 2018	Melbourne TrACEES Platform, Victoria, Austalia	Phoenix Nanotom m (GE Sensing & Inspection Technologies GmbH)	Diamond target and 1199 2D x-ray projections through a 360 degree rotation of specimens	10 mins	40 kV and 350 µA	4.75	Packaged dry in pipette tips inside a falcon tube. Without the iodine staining the specimens were not visible in the ethanol so had to be scanned dry.
Fg69.1	2018-04-17	2018-04-18	Fg69	Mr42	1	M	Presence of Sry	0.017			4% PFA overnight at 4C	70% EtOH at 4°C	stained with 1% iodide for 24 hours then placed in 70% EtOH for 3 days to leech excess stain	26 Apr 2018	Melbourne TrACEES Platform, Victoria, Austalia	Phoenix Nanotom m (GE Sensing & Inspection Technologies GmbH)	Diamond target and 1199 2D x-ray projections through a 360 degree rotation of specimens	30 mins	40 kV and 350µA	7.778
Fg69.2	2018-04-17	2018-04-18	Fg69	Mr42	1	F	Absence of Sry	0.0175	4.51	2.68	4% PFA overnight at 4C	70% EtOH at 4°C	Unstained	10 Jul 2018	Melbourne TrACEES Platform, Victoria, Austalia	Phoenix Nanotom m (GE Sensing & Inspection Technologies GmbH)	Diamond target and 1199 2D x-ray projections through a 360 degree rotation of specimens	10 mins	40 kV and 350 µA	4.75	Packaged dry in pipette tips inside a falcon tube. Without the iodine staining the specimens were not visible in the ethanol so had to be scanned dry.
Fr86.1	2018-05-20	2018-05-22	Fr86	MB53	2			0.0324	5.1	2.93	4% PFA overnight at 4C	70% EtOH at 4°C	stained with 1% iodide for 24 hours then placed in 70% EtOH for 3 days to leech excess stain	28 June 2018	Melbourne TrACEES Platform, Victoria, Austalia	Phoenix Nanotom m (GE Sensing & Inspection Technologies GmbH)	Diamond target and 1199 2D x-ray projections through a 360 degree rotation of specimens	10 mins	45 kV and 300µA	6.182	Body ended up a bit squished from the packaging in bubble wrap and paper towel.
Fr86.2	2018-05-20	2018-05-22	Fr86	MB53	2	M	Presence of Sry	0.0334	5.15	2.92	4% PFA overnight at 4C	70% EtOH at 4°C	Unstained	10 Jul 2018	Melbourne TrACEES Platform, Victoria, Austalia	Phoenix Nanotom m (GE Sensing & Inspection Technologies GmbH)	Diamond target and 1199 2D x-ray projections through a 360 degree rotation of specimens	10 mins	40 kV and 350 µA	4.75	Packaged dry in pipette tips inside a falcon tube. Without the iodine staining the specimens were not visible in the ethanol so had to be scanned dry.
Fb67.2	2018-03-22	2018-04-25	Fb67	Mw62	3	F	Absence of Sry	0.0432	5.61	3.8	4% PFA overnight at 4C	70% EtOH at 4°C	stained with 1% iodide for 24 hours then placed in 70% EtOH for 3 days to leech excess stain	28 June 2018	Melbourne TrACEES Platform, Victoria, Austalia	Phoenix Nanotom m (GE Sensing & Inspection Technologies GmbH)	Diamond target and 1199 2D x-ray projections through a 360 degree rotation of specimens	10 mins	45 kV and 300µA	6.182	Body ended up a bit squished from the packaging.
Fb67.1	2018-03-22	2018-04-25	Fb67	Mw62	3	M	Presence of Sry	0.0413	5.46	3.58	4% PFA overnight at 4C	70% EtOH at 4°C	Unstained	10 Jul 2018	Melbourne TrACEES Platform, Victoria, Austalia	Phoenix Nanotom m (GE Sensing & Inspection Technologies GmbH)	Diamond target and 1199 2D x-ray projections through a 360 degree rotation of specimens	10 mins	40 kV and 350 µA	4.75	Packaged dry in pipette tips inside a falcon tube. Without the iodine staining the specimens were not visible in the ethanol so had to be scanned dry.
Fr86.3	2018-05-20	2018-05-24	Fr86	MB53	4	F	Absence of Sry	0.0472	6.11	4.01	4% PFA overnight at 4C	70% EtOH at 4°C	stained with 1% iodide for 24 hours then placed in 70% EtOH for 3 days to leech excess stain	28 June 2018	Melbourne TrACEES Platform, Victoria, Austalia	Phoenix Nanotom m (GE Sensing & Inspection Technologies GmbH)	Diamond target and 1199 2D x-ray projections through a 360 degree rotation of specimens	10 mins	45 kV and 300µA	6.182	Body ended up a bit squished from the packaging.
Fr86.4	2018-05-20	2018-05-24	Fr86	MB53	4	F	Absence of Sry	0.0465	6.21	3.96	4% PFA overnight at 4C	70% EtOH at 4°C	Unstained	10 Jul 2018	Melbourne TrACEES Platform, Victoria, Austalia	Phoenix Nanotom m (GE Sensing & Inspection Technologies GmbH)	Diamond target and 1199 2D x-ray projections through a 360 degree rotation of specimens	10 mins	40 kV and 350 µA	6.666	Packaged dry in pipette tips inside a falcon tube. Without the iodine staining the specimens were not visible in the ethanol so had to be scanned dry.
Fb67.3	2018-04-22	2018-04-27	Fb67	Mw62	5	M	Presence of Sry	0.059	6.75	4.33	4% PFA 4C	70% EtOH at 4°C	stained with 1% iodide for 24 hours then placed in 70% EtOH for 3 days to leech excess stain	28 June 2018	Melbourne TrACEES Platform, Victoria, Austalia	Phoenix Nanotom m (GE Sensing & Inspection Technologies GmbH)	Diamond target and 1199 2D x-ray projections through a 360 degree rotation of specimens	10 mins	45 kV and 300µA	6.182	Body ended up a bit squished from the packaging.
Fb67.4	2018-04-22	2018-04-27	Fb67	Mw62	5	M	Presence of Sry	0.0582	6.38	4.69	4% PFA 4C	70% EtOH at 4°C	Unstained	10 Jul 2018	Melbourne TrACEES Platform, Victoria, Austalia	Phoenix Nanotom m (GE Sensing & Inspection Technologies GmbH)	Diamond target and 1199 2D x-ray projections through a 360 degree rotation of specimens	10 mins	40 kV and 350 µA	6.666	Packaged dry in pipette tips inside a falcon tube. Without the iodine staining the specimens were not visible in the ethanol so had to be scanned dry.
Fb66.3	2018-05-09	2018-05-15	Fb66	MY63	6	F	Absence of Sry	0.0619	6.94	4.69	4% PFA overnight at 4C	70% EtOH at 4°C	stained with 1% iodide for 24 hours then placed in 70% EtOH for 3 days to leech excess stain	28 June 2018	Melbourne TrACEES Platform, Victoria, Austalia	Phoenix Nanotom m (GE Sensing & Inspection Technologies GmbH)	Diamond target and 1199 2D x-ray projections through a 360 degree rotation of specimens	10 mins	45 kV and 300µA	7.455	Body ended up a bit squished from the packaging.
Fb66.4	2018-05-09	2018-05-15	Fb66	MY63	6	M	Presence of Sry	0.0583	7.12	4.32	4% PFA overnight at 4C	70% EtOH at 4°C	Unstained	10 Jul 2018	Melbourne TrACEES Platform, Victoria, Austalia	Phoenix Nanotom m (GE Sensing & Inspection Technologies GmbH)	Diamond target and 1199 2D x-ray projections through a 360 degree rotation of specimens	10 mins	40 kV and 350 µA	6.666	Packaged dry in pipette tips inside a falcon tube. Without the iodine staining the specimens were not visible in the ethanol so had to be scanned dry.
Fy90.1	2018-02-14	2018-02-21	Fy90	MW794	7	M	Presence of Sry	0.0606	6.93	4.96	4% PFA overnight at 4C	70% EtOH at 4°C	stained with 1% iodide for 24 hours then placed in 70% EtOH for 3 days to leech excess stain	28 June 2018	Melbourne TrACEES Platform, Victoria, Austalia	Phoenix Nanotom m (GE Sensing & Inspection Technologies GmbH)	Diamond target and 1199 2D x-ray projections through a 360 degree rotation of specimens	10 mins	45 kV and 300µA	7.455	Body ended up a bit squished from the packaging.
Fy90.2	2018-02-14	2018-02-21	Fy90	MW794	7	M	Presence of Sry	0.0596	7.07	4.81	4% PFA overnight at 4C	70% EtOH at 4°C	Unstained	10 Jul 2018	Melbourne TrACEES Platform, Victoria, Austalia	Phoenix Nanotom m (GE Sensing & Inspection Technologies GmbH)	Diamond target and 1199 2D x-ray projections through a 360 degree rotation of specimens	10 mins	40 kV and 350 µA	6.666	Packaged dry in pipette tips inside a falcon tube. Without the iodine staining the specimens were not visible in the ethanol so had to be scanned dry.
Fr86.5	2018-05-20	2018-05-28	Fr86	MB53	8	F	Absence of Sry	0.0728	7.67	5.06	4% PFA overnight at 4C	70% EtOH at 4°C	stained with 1% iodide for 24 hours then placed in 70% EtOH for 3 days to leech excess stain	28 June 2018	Melbourne TrACEES Platform, Victoria, Austalia	Phoenix Nanotom m (GE Sensing & Inspection Technologies GmbH)	Diamond target and 1199 2D x-ray projections through a 360 degree rotation of specimens	10 mins	45 kV and 300µA	7.455	Body ended up a bit squished from the packaging.
Fr86.6	2018-05-20	2018-05-28	Fr86	MB53	8	F	Absence of Sry	0.0642	7.37	4.59	4% PFA overnight at 4C	70% EtOH at 4°C	Unstained	10 Jul 2018	Melbourne TrACEES Platform, Victoria, Austalia	Phoenix Nanotom m (GE Sensing & Inspection Technologies GmbH)	Diamond target and 1199 2D x-ray projections through a 360 degree rotation of specimens	10 mins	40 kV and 350 µA	6.666	Packaged dry in pipette tips inside a falcon tube. Without the iodine staining the specimens were not visible in the ethanol so had to be scanned dry.
Fy90.4	2018-02-14	2018-02-23	Fy90	MW794	9	F	Absence of Sry & presence of ovaries	0.0737			4% PFA overnight at 4C	70% EtOH at 4°C	stained with 1% iodide for 24 hours then placed in 70% EtOH for 3 days to leech excess stain	2018-04-26	Melbourne TrACEES Platform, Victoria, Austalia	Phoenix Nanotom m (GE Sensing & Inspection Technologies GmbH)	Diamond target and 1199 2D x-ray projections through a 360 degree rotation of specimens	30 mins	40 kV and 350µA	7.778
Fy90.3	2018-02-14	2018-02-23	Fy90	MW794	9	M	Presence of Sry & testes	0.078	7.3	5.15	4% PFA overnight at 4C	70% EtOH at 4°C	Unstained	10 Jul 2018	Melbourne TrACEES Platform, Victoria, Austalia	Phoenix Nanotom m (GE Sensing & Inspection Technologies GmbH)	Diamond target and 1199 2D x-ray projections through a 360 degree rotation of specimens	10 mins	40 kV and 350 µA	6.666	Packaged dry in pipette tips inside a falcon tube. Without the iodine staining the specimens were not visible in the ethanol so had to be scanned dry.
Fb67.6	2018-04-23	2018-05-03	Fb67	Mw62	10	F	absence of Sry & presence of ovaries	0.0879	8.8	5.52	4% PFA overnight at 4C	70% EtOH at 4°C	stained with 1% iodide for 24 hours then placed in 70% EtOH for 3 days to leech excess stain	28 June 2018	Melbourne TrACEES Platform, Victoria, Austalia	Phoenix Nanotom m (GE Sensing & Inspection Technologies GmbH)	Diamond target and 1199 2D x-ray projections through a 360 degree rotation of specimens	10 mins	45 kV and 300µA	7.636
Fb67.5	2018-04-23	2018-05-03	Fb67	Mw62	10	F	Absence of Sry & presence of ovaries	0.0753	8.77	5.24	4% PFA overnight at 4C	70% EtOH at 4°C	Unstained	10 Jul 2018	Melbourne TrACEES Platform, Victoria, Austalia	Phoenix Nanotom m (GE Sensing & Inspection Technologies GmbH)	Diamond target and 1199 2D x-ray projections through a 360 degree rotation of specimens	10 mins	40 kV and 350 µA	6.666	Packaged dry in pipette tips inside a falcon tube. Without the iodine staining the specimens were not visible in the ethanol so had to be scanned dry.
Fb67.7	2018-04-23	2018-05-08	Fb67	Mw62	15	M	scrotum visible	0.1329	10.17	6.27	4% PFA overnight at 4C	70% EtOH at 4°C	stained with 1% iodide for 48 hours then placed in 70% EtOH for 3 days to leech excess stain	28 June 2018	Melbourne TrACEES Platform, Victoria, Austalia	Phoenix Nanotom m (GE Sensing & Inspection Technologies GmbH)	Diamond target and 1199 2D x-ray projections through a 360 degree rotation of specimens	10 mins	45 kV and 300µA	7.636
Fb67.8	2018-04-23	2018-05-08	Fb67	Mw62	15	M	scrotum visible	0.1068	9.86	5.58	4% PFA overnight at 4C	70% EtOH at 4°C	Unstained	10 Jul 2018	Melbourne TrACEES Platform, Victoria, Austalia	Phoenix Nanotom m (GE Sensing & Inspection Technologies GmbH)	Diamond target and 1199 2D x-ray projections through a 360 degree rotation of specimens	10 mins	40 kV and 350 µA	6.666	Packaged dry in pipette tips inside a falcon tube. Without the iodine staining the specimens were not visible in the ethanol so had to be scanned dry.
Fb67.9	2018-04-23	2018-05-14	Fb67	Mw62	20	M	scrotum visible	0.1831	12.5	6.87	4% PFA overnight at 4C	70% EtOH at 4°C	stained with 1% iodide for 48 hours then placed in 70% EtOH for 3 days to leech excess stain	28 June 2018	Melbourne TrACEES Platform, Victoria, Austalia	Phoenix Nanotom m (GE Sensing & Inspection Technologies GmbH)	Diamond target and 1199 2D x-ray projections through a 360 degree rotation of specimens	10 mins	45 kV and 300µA	7.636
Fb67.10	2018-04-23	2018-05-14	Fb67	Mw62	20	F	pouch visible	0.1927	12.51	6.63	4% PFA overnight at 4C	70% EtOH at 4°C	Unstained	10 Jul 2018	Melbourne TrACEES Platform, Victoria, Austalia	Phoenix Nanotom m (GE Sensing & Inspection Technologies GmbH)	Diamond target and 1199 2D x-ray projections through a 360 degree rotation of specimens	10 mins	40 kV and 350 µA	6.666	Packaged dry in pipette tips inside a falcon tube. Without the iodine staining the specimens were not visible in the ethanol so had to be scanned dry.
Fr86.12	2018-06-15	2018-07-10	Fr86	Mb104	25	M	scrotum visible	0.2768	16.18	7.99	4% PFA 2 nights at 4C	70% EtOH at 4°C	Unstained	10 Jul 2018	Melbourne TrACEES Platform, Victoria, Austalia	Phoenix Nanotom m (GE Sensing & Inspection Technologies GmbH)	Diamond target and 1199 2D x-ray projections through a 360 degree rotation of specimens	10 mins	40 kV and 350 µA	6.666	Packaged dry in pipette tips inside a falcon tube. Without the iodine staining the specimens were not visible in the ethanol so had to be scanned dry.
Fb103.1	2018-03-19	2018-04-18	Fb103	Mw62	30	F	can see pouch forming	0.3239	14.09	8.47	4% PFA overnight at 4C	70% EtOH at 4°C	stained with 1% iodide for 72 hours then placed in 70% EtOH for 3 days to leech excess stain	28 June 2018	Melbourne TrACEES Platform, Victoria, Austalia	Phoenix Nanotom m (GE Sensing & Inspection Technologies GmbH)	Diamond target and 1199 2D x-ray projections through a 360 degree rotation of specimens	10 mins	45 kV and 300µA	6.545
Fb103.2	2018-03-19	2018-04-23	Fb103	Mw62	35	F	can see pouch forming	0.5531	20.13	10.15	4% PFA injection then left in 4% PFA at 4°C	70% EtOH at 4°C	stained with 1% iodide for 72 hours then placed in 70% EtOH for 3 days to leech excess stain	28 June 2018	Melbourne TrACEES Platform, Victoria, Austalia	Phoenix Nanotom m (GE Sensing & Inspection Technologies GmbH)	Diamond target and 1199 2D x-ray projections through a 360 degree rotation of specimens	10 mins	45 kV and 300µA	9.812
Fb103.2	2018-03-19	2018-04-23	Fb103	Mw62	35	F	can see pouch forming	0.5531	20.13	10.15	4% PFA injection then left in 4% PFA at 4°C	70% EtOH at 4°C	Leached iodine staining by washing numerous times with 70% ethanol. Scanned again once iodine had leached out.	2018-10-29	Melbourne TrACEES Platform, Victoria, Austalia	Phoenix Nanotom m (GE Sensing & Inspection Technologies GmbH)	Diamond target and 1199 2D x-ray projections through a 360 degree rotation of specimens	10 mins	45 kV and 300µA	10.667
Fb103.3	2018-03-19	2018-04-28	Fb103	Mw62	40	M	scrotum visible	1.1996	27.18	13.84	4% PFA injection then left in 4% PFA at 4°C	70% EtOH at 4°C	stained with 1% iodide for 72 hours then placed in 70% EtOH for 3 days to leech excess stain	28 June 2018	Melbourne TrACEES Platform, Victoria, Austalia	Phoenix Nanotom m (GE Sensing & Inspection Technologies GmbH)	Diamond target and 1199 2D x-ray projections through a 360 degree rotation of specimens	10 mins	55 kV and 300µA	15.64
Fb103.3	2018-03-19	2018-04-28	Fb103	Mw62	40	M	scrotum visible	1.1996	27.18	13.84	4% PFA injection then left in 4% PFA at 4°C	70% EtOH at 4°C	Leached iodine staining by washing numerous times with 70% ethanol. Scanned again once iodine had leached out.	2018-10-29	Melbourne TrACEES Platform, Victoria, Austalia	Phoenix Nanotom m (GE Sensing & Inspection Technologies GmbH)	Diamond target and 1199 2D x-ray projections through a 360 degree rotation of specimens	10 mins	45 kV and 300µA	23.333
Fb103.4	2018-03-19	2018-05-03	Fb103	Mw62	45	F	pouch		32.78	15.1	4% PFA injection then left in 4% PFA at 4°C	70% EtOH at 4°C	stained with 1% iodide for 72 hours then placed in 70% EtOH for 3 days to leech excess stain	28 June 2018	Melbourne TrACEES Platform, Victoria, Austalia	Phoenix Nanotom m (GE Sensing & Inspection Technologies GmbH)	Diamond target and 1199 2D x-ray projections through a 360 degree rotation of specimens	10 mins	55 kV and 300µA	20
Fb103.4	2018-03-19	2018-05-03	Fb103	Mw62	45	F	pouch		32.78	15.1	4% PFA injection then left in 4% PFA at 4°C	70% EtOH at 4°C	Leached iodine staining by washing numerous times with 70% ethanol. Scanned again once iodine had leached out.	2018-10-29	Melbourne TrACEES Platform, Victoria, Austalia	Phoenix Nanotom m (GE Sensing & Inspection Technologies GmbH)	Diamond target and 1199 2D x-ray projections through a 360 degree rotation of specimens	10 mins	45 kV and 300µA	23.333
Fb103.5	2018-03-19	2018-05-08	Fb103	Mw62	50	M	scrotum visible	3.432	38.38	18.21	4% PFA injection then left in 4% PFA at 4°C	70% EtOH at 4°C	stained with 1% iodide for 72 hours then placed in 70% EtOH for 3 days to leech excess stain	28 June 2018	Melbourne TrACEES Platform, Victoria, Austalia	Phoenix Nanotom m (GE Sensing & Inspection Technologies GmbH)	Diamond target and 1199 2D x-ray projections through a 360 degree rotation of specimens	10 mins	55 kV and 300µA	26.18
Fb103.5	2018-03-19	2018-05-08	Fb103	Mw62	50	M	scrotum visible	3.432	38.38	18.21	4% PFA injection then left in 4% PFA at 4°C	70% EtOH at 4°C	Leached iodine staining by washing numerous times with 70% ethanol. Scanned again once iodine had leached out.	2018-10-29	Melbourne TrACEES Platform, Victoria, Austalia	Phoenix Nanotom m (GE Sensing & Inspection Technologies GmbH)	Diamond target and 1199 2D x-ray projections through a 360 degree rotation of specimens	10 mins	45 kV and 300µA	25
Fb103.6	2018-03-19	2018-05-18	Fb103	Mw62	60	M	scrotum visible	5.222	44.62	21.48	4% PFA injection then left in 4% PFA at 4°C	70% EtOH at 4°C	stained with 1% iodide for 72 hours then placed in 70% EtOH for 3 days to leech excess stain	28 June 2018	Melbourne TrACEES Platform, Victoria, Austalia	Phoenix Nanotom m (GE Sensing & Inspection Technologies GmbH)	Diamond target and 1199 2D x-ray projections through a 360 degree rotation of specimens	10 mins	55 kV and 300µA	16.363
Fb103.6	2018-03-19	2018-05-18	Fb103	Mw62	60	M	scrotum visible	5.222	44.62	21.48	4% PFA injection then left in 4% PFA at 4°C	70% EtOH at 4°C	Leached iodine staining by washing numerous times with 70% ethanol. Scanned again once iodine had leached out.	2018-10-29	Melbourne TrACEES Platform, Victoria, Austalia	Phoenix Nanotom m (GE Sensing & Inspection Technologies GmbH)	Diamond target and 1199 2D x-ray projections through a 360 degree rotation of specimens	10 mins	45 kV and 300µA	31.111
