# Supplementary material for: Postnatal development in a marsupial model, the fat-tailed dunnart (Sminthopsis crassicaudata; Dasyuromorphia: Dasyuridae)
Source: Commun Biol. 2021 Sep 2;4:1028. doi: 10.1038/s42003-021-02506-2 (PMC8413461; doi:10.1038/s42003-021-02506-2)
Supplement: Supplementary file 11 — Supplementary Data 2 [file 42003_2021_2506_MOESM11_ESM.xlsx]

## Sheet: Sheet1
Age	1	2	3	4	5	6	7	8	9	10	15	20	25	30	35	40	45	50	60
Rank	1		2	3	4		5				6	7
pm	1	1	1	1	1	1	1	1	1	1	1	1	1	1	1	1	1	1	1
mx	1	1	1	1	1	1	1	1	1	1	1	1	1	1	1	1	1	1	1
de	1	1	1	1	1	1	1	1	1	1	1	1	1	1	1	1	1	1	1
fr	0	0	0	1	1	1	1	1	1	1	1	1	1	1	1	1	1	1	1
na	0	0	0	0	1	1	1	1	1	1	1	1	1	1	1	1	1	1	1
ju	0	0	0	1	1	1	1	1	1	1	1	1	1	1	1	1	1	1	1
la	0	0	0	0	1	1	1	1	1	1	1	1	1	1	1	1	1	1	1
pa	0	0	0	0	1	1	1	1	1	1	1	1	1	1	1	1	1	1	1
sq	0	0	0	0	1	1	1	1	1	1	1	1	1	1	1	1	1	1	1
pl	1	1	1	1	1	1	1	1	1	1	1	1	1	1	1	1	1	1	1
bs	0	0	0	1	1	1	1	1	1	1	1	1	1	1	1	1	1	1	1
pt	0	0	1	1	1	1	1	1	1	1	1	1	1	1	1	1	1	1	1
as	0	0	0	0	0	0	1	1	1	1	1	1	1	1	1	1	1	1	1
bo	0	0	1	1	1	1	1	1	1	1	1	1	1	1	1	1	1	1	1
so	0	0	0	0	1	1	1	1	1	1	1	1	1	1	1	1	1	1	1
eo	1	1	1	1	1	1	1	1	1	1	1	1	1	1	1	1	1	1	1
et	0	0	0	0	1	1	1	1	1	1	1	1	1	1	1	1	1	1	1
go	0	0	0	0	1	1	1	1	1	1	1	1	1	1	1	1	1	1	1
pe	0	0	0	0	0	0	0	0	0	0	0	1	1	1	1	1	1	1	1
ml	0	0	0	0	0	0	1	1	1	1	1	1	1	1	1	1	1	1	1
in	0	0	0	0	0	0	0	0	0	0	1	1	1	1	1	1	1	1	1
ip	0	0	0	0	0	0	0	0	0	0	1	1	1	1	1	1	1	1	1
