# Supplementary material for: Postnatal development in a marsupial model, the fat-tailed dunnart (Sminthopsis crassicaudata; Dasyuromorphia: Dasyuridae)
Source: Commun Biol. 2021 Sep 2;4:1028. doi: 10.1038/s42003-021-02506-2 (PMC8413461; doi:10.1038/s42003-021-02506-2)
Supplement: Supplementary file 12 — Supplementary Data 3 [file 42003_2021_2506_MOESM12_ESM.xlsx]

## Sheet: Sheet1
Age	1	2	3	4	5	6	7	8	9	10	15	20	25	30	35	40	45	50	60
Rank	1				2					3	4			5	6	7	8		9
so-ip	0	0	0	0	0	0	0	0	0	0	0	0	0	1	1	1	1	1	1
ip-pa	0	0	0	0	0	0	0	0	0	0	0	0	0	0	0	0	0	0	1
pa-fr	0	0	0	0	0	0	0	0	0	0	0	0	0	0	1	1	1	1	1
fr-na	0	0	0	0	0	0	0	0	0	0	0	0	0	1	1	1	1	1	1
sq-pa	0	0	0	0	0	0	0	0	0	0	0	0	0	0	1	1	1	1	1
as-sq	0	0	0	0	0	0	0	0	0	0	0	0	0	0	1	1	1	1	1
as-bs	0	0	0	0	0	0	0	0	0	0	0	0	0	0	1	1	1	1	1
et-go	0	0	0	0	1	1	1	1	1	1	1	1	1	1	1	1	1	1	1
go-ml	0	0	0	0	0	0	0	0	0	1	1	1	1	1	1	1	1	1	1
mx-pl	1	1	1	1	1	1	1	1	1	1	1	1	1	1	1	1	1	1	1
os-pl	0	0	0	0	0	0	0	0	0	0	0	0	0	0	0	1	1	1	1
os-fr	0	0	0	0	0	0	0	0	0	0	0	0	0	1	1	1	1	1	1
la-0mx	0	0	0	0	0	0	0	0	0	0	1	1	1	1	1	1	1	1	1
la-ju	0	0	0	0	0	0	0	0	0	0	0	0	0	1	1	1	1	1	1
mx-ju	0	0	0	0	0	0	0	0	0	0	0	0	0	1	1	1	1	1	1
ju-sq	0	0	0	0	0	0	0	0	0	0	0	0	0	0	0	1	1	1	1
pm-pl	0	0	0	0	0	0	0	0	0	0	0	0	0	1	1	1	1	1	1
pm-vo	0	0	0	0	0	0	0	0	0	0	0	0	0	0	0	1	1	1	1
pm-mx	0	0	0	0	0	0	0	0	0	0	0	0	0	1	1	1	1	1	1
pm-na	0	0	0	0	0	0	0	0	0	0	1	1	1	1	1	1	1	1	1
mx-na	0	0	0	0	0	0	0	0	0	0	0	0	0	0	1	1	1	1	1
fr-la	0	0	0	0	0	0	0	0	0	0	0	0	0	1	1	1	1	1	1
la-na	0	0	0	0	0	0	0	0	0	0	1	1	1	1	1	1	1	1	1
pe-eo	0	0	0	0	0	0	0	0	0	0	0	0	0	0	1	1	1	1	1
pe-bo	0	0	0	0	0	0	0	0	0	0	0	0	0	0	1	1	1	1	1
pe-sq	0	0	0	0	0	0	0	0	0	0	0	0	0	0	1	1	1	1	1
pe-as	0	0	0	0	0	0	0	0	0	0	0	0	0	0	1	1	1	1	1
in-ml	0	0	0	0	0	0	0	0	0	0	0	0	0	0	1	1	1	1	1
bs-pe	0	0	0	0	0	0	0	0	0	0	0	0	0	0	0	0	0	0	1
in-pe	0	0	0	0	0	0	0	0	0	0	0	0	0	0	1	1	1	1	1
et-pe	0	0	0	0	0	0	0	0	0	0	0	0	0	0	1	1	1	1	1
as-fr	0	0	0	0	0	0	0	0	0	0	0	0	0	1	1	1	1	1	1
as-pa	0	0	0	0	0	0	0	0	0	0	0	0	0	0	0	0	0	0	1
bo-eo	0	0	0	0	0	0	0	0	0	0	0	0	0	0	0	0	0	0	1
so-eo	0	0	0	0	0	0	0	0	0	0	0	0	0	0	0	0	0	0	1
